# Supplementary material for: SARS-CoV-2 variants of concern: spike protein mutational analysis and epitope for broad neutralization
Source: Nat Commun. 2022 Aug 18;13:4696. doi: 10.1038/s41467-022-32262-8 (PMC9388680; doi:10.1038/s41467-022-32262-8)
Supplement: Supplementary file 3 — Source Data [file 41467_2022_32262_MOESM3_ESM.xlsx]

## Sheet: Figure 1 A
	nM	WT (D614G)			B.1.1.7 (Alpha)			P.1 (Gamma)			B.1.351 (Beta)			B.1.429 (Epsilon)			B.1.617.1 (Kappa)						B.1.617.2 (Delta)				nM	BA.1 (Omicron)				nM	BA.2 (Omicron)
	3333	99.953	99.9456	99.9244	99.8157	99.7257	99.7722	99.504	99.9194	99.9121	99.7743	99.8007	99.8054	99.9039	99.7244	99.7098	99.5789	98.6357	99.3037	98.6899	99.383	99.084	99.9144	99.5295	99.4986		769	95.2996	92.3686	97.8148		82.8486	99.6884	99.6811	97.2944
	333	99.9331	99.9594	99.9037	99.5915	99.5936	99.7094	99.8412	99.7818	99.8905	99.7151	99.796	97.4958	89.8265	95.7631	93.48	96.6383	86.2978	97.7302	87.2976	94.771	99.065	99.4371	99.0753	98.8651		76.9	92.598	91.8682	92.5632		8.28486	92.551	96.5385	92.5224
	33	98.133	98.5385	96.3129	98.4304	95.7397	96.3889	99.52	99.5817	99.6376	99.4552	99.1207	99.2587	31.129	38.7981	15.4639	90.2165	72.1509	95.5177	40.4234	41.146	77.484	81.4624	74.8771	62.1028		7.69	34.2508	43.4807	70.5518		0.828486	34.3572	-7.0264	10.3833
	3.3	74.9374	64.9969	58.6139	51.2824	37.8254	48.9479	35.2605	46.1782	47.9309	76.3505	79.7028	69.7863	12.7734	-20.0402	-0.9052	4.32202	-3.65424	1.02022	-31.3823	-5.2304	-18.232	34.5253	7.93898	-42.785		0.769	1.58465	21.1148	17.2922		0.082849	23.2264	36.0696	7.36613
	0.33	6.32979	11.5206	-2.69086	-18.3882	2.91014	15.1263	5.39192	-11.8975	-9.79796	-24.079	11.1541	3.39914	24.3902	-3.74654	-20.6437	-0.9833	20.5342	21.1278	-0.5604	37.111	24.035	6.48139	-38.8203	32.3389		0.0769	-45.7465	41.2149	-10.8563		0.008285	32.3593	14.7459	-10.777
	0.001	-2.40926	-3.53567	5.94493				7.74708	-5.34323	-2.40385	6.02483	2.11683	-8.14166	-8.92633	-25.8738	-18.5064	-21.4988	33.4817	14.9776	3.58655	50.71	-3.5866	10.7763	-27.2172	-3.45222		0.0076	-19.3356	17.8482	16.8752		0.000828	8.83392	20.6578	6.1022
																											0.00076	20.6186	30.2355	-22.3199		8.28e-05

## Sheet: Figure 1 G
	time (s)	Buffer	VH ab6 175nM	VH ab6 440nM
	100	-0.513765	-60.408	-81.3982
	101	-0.494233	-60.2713	-81.3943
	102	-0.474702	-60.1619	-81.3943
	103	-0.462983	-60.0291	-81.3865
	104	-0.435639	-59.9119	-81.3748
	105	-0.396577	-59.7635	-81.3552
	106	-0.345796	-59.5721	-81.3083
	107	-0.295014	-59.3494	-81.2458
	108	-0.263764	-59.2205	-81.2146
	109	-0.295014	-59.1307	-81.2263
	110	-0.306733	-59.0682	-81.2927
	111	-0.443452	-58.9705	-81.363
	112	-0.384858	-58.7987	-81.324
	113	-0.99814	-57.3299	-81.9138
	114	-0.884858	-56.9002	-81.8943
	115	-1.44345	-57.0916	-82.6521
	116	-2.19345	-57.5408	-83.2458
	117	-2.12314	-58.4705	-82.6873
	118	-1.1622	-59.2674	-81.9763
	119	-1.44345	-58.6502	-82.4763
	120	-1.91611	-58.0213	-82.9255
	121	-1.76376	-57.8612	-82.7654
	122	-1.4747	-57.5096	-82.5154
	123	-1.2247	-57.1893	-82.3357
	124	-0.795015	-56.6815	-81.9138
	125	-1.40439	-57.0604	-82.5544
	126	-1.50595	-57.1697	-82.7146
	127	-1.63486	-57.0408	-82.6951
	128	-1.39267	-56.7518	-82.4138
	129	-1.02548	-56.3807	-82.0544
	130	-0.603608	-55.951	-81.574
	131	-0.177827	-55.6815	-81.3044
	132	0.0370168	-55.3221	-81.074
	133	0.0174855	-56.3299	-81.2263
	134	0.0838918	-56.4393	-80.9333
	135	0.673735	-56.7401	-80.6052
	136	0.154204	-55.8807	-81.3318
	137	-0.455171	-55.4783	-81.8826
	138	-1.25595	-55.951	-82.2224
	139	-0.494233	-55.6776	-81.7458
	140	-0.134858	-56.0213	-81.2537
	141	-0.052827	-56.0721	-81.2849
	142	-0.0450145	-55.9315	-81.2458
	143	-0.0332957	-55.8416	-81.2654
	144	-0.052827	-55.7518	-81.2927
	145	-0.0332957	-55.6697	-81.3162
	146	-0.0332957	-55.5916	-81.3123
	147	-0.0450145	-55.4901	-81.3162
	148	-0.084077	-55.3924	-81.2927
	149	-0.103608	-55.2987	-81.2849
	150	-0.134858	-55.2205	-81.2732
	151	-0.142671	-55.119	-81.2927
	152	-0.154389	-55.0408	-81.3162
	153	-0.142671	-54.951	-81.324
	154	-0.134858	-54.869	-81.3044
	155	-0.130952	-54.7908	-81.2966
	156	-0.115327	-54.7088	-81.2732
	157	-0.103608	-54.6502	-81.2654
	158	-0.0957957	-54.5316	-81.2146
	159	-0.0645457	-54.2463	-81.197
	160	-0.16977	-53.8997	-81.377
	161	-0.0909129	-53.5253	-81.3616
	162	0.0785207	-53.1557	-81.2222
	163	-0.548921	-53.6868	-81.5833
	164	-0.181489	-53.2904	-81.3291
	165	-0.0628367	-53.1403	-81.2405
	166	-0.0591746	-53.1257	-81.2341
	167	-0.0677195	-53.065	-81.2524
	168	-0.077241	-52.9901	-81.2502
	169	-0.0621043	-52.8724	-81.2161
	170	-0.0608836	-52.7396	-81.1685
	171	0.00479022	-52.5661	-81.0999
	172	0.0355519	-52.4737	-81.0803
	173	0.0697316	-52.3789	-81.0608
	174	0.0826711	-52.2864	-81.0264
	175	0.103423	-52.1843	-80.989
	176	0.122954	-52.108	-80.9495
	177	0.13272	-52.0377	-80.9109
	178	0.134673	-51.9721	-80.8962
	179	0.134673	-51.9363	-80.8943
	180	0.115142	-51.8646	-80.9021
	181	0.107329	-51.7957	-80.9302
	182	0.0858449	-51.7568	-80.9333
	183	0.0936574	-51.7155	-80.9333
	184	0.121734	-51.6452	-80.9216
	185	0.196929	-51.4818	-80.8108
	186	0.0951222	-51.5714	-81.0967
	187	-0.345552	-52.0012	-81.4756
	188	-0.499604	-52.5867	-81.6838
	189	-0.477876	-51.5156	-80.8276
	190	1.10538	-49.5111	-74.0398
	191	0.344146	-47.6646	-70.2627
	192	0.314116	-46.3908	-67.1228
	193	0.333892	-45.0703	-64.1531
	194	0.332915	-43.7904	-61.4309
	195	0.336333	-42.56	-58.866
	196	0.331206	-41.3612	-56.4226
	197	0.319487	-40.1967	-54.0469
	198	0.306792	-39.0756	-51.7461
	199	0.287261	-37.9299	-49.5945
	200	0.25479	-36.8891	-47.573
	201	0.22354	-35.8814	-45.6292
	202	0.20523	-34.868	-43.7249
	203	0.200347	-33.8618	-41.8528
	204	0.173003	-32.9063	-39.9792
	205	0.164458	-31.9227	-38.2878
	206	0.155913	-30.9454	-36.5671
	207	0.138091	-30.0399	-34.8616
	208	0.131743	-29.0419	-33.2727
	209	0.11856	-28.1384	-31.7371
	210	0.114898	-27.2447	-30.2441
	211	0.116607	-26.3248	-28.8137
	212	0.131743	-25.4068	-27.4609
	213	0.140044	-24.6352	-26.054
	214	0.140044	-23.8326	-24.7356
	215	0.157866	-22.9029	-23.4023
	216	0.15103	-22.0728	-22.1133
	217	0.15103	-21.2579	-20.9414
	218	0.15103	-20.4896	-19.6604
	219	0.142486	-19.6596	-18.5186
	220	0.13272	-18.8627	-17.3406
	221	0.121734	-18.1258	-16.1687
	222	0.110259	-17.351	-15.0413
	223	0.100249	-16.663	-14.0398
	224	0.080718	-16.0179	-12.9612
	225	0.0741262	-15.2372	-11.8943
	226	0.0643605	-14.4919	-10.8228
	227	0.0663137	-13.753	-9.78955
	228	0.0597219	-12.9822	-8.77515
	229	0.0577687	-12.2713	-7.81128
	230	0.0663137	-11.6112	-6.86377
	231	0.0890187	-10.8513	-5.93213
	232	0.0956105	-10.1319	-4.98218
	233	0.12564	-9.48884	-4.05444
	234	0.136626	-8.82807	-3.15601
	235	0.164702	-8.13068	-2.29663
	236	0.170562	-7.46735	-1.49268
	237	0.168853	-6.8874	-0.713379
	238	0.172759	-6.22907	0.146729
	239	0.169341	-5.56696	0.935791
	240	0.159087	-4.91974	1.74243
	241	0.146636	-4.2674	2.48486
	242	0.151275	-3.67292	3.19116
	243	0.140044	-3.13386	3.99146
	244	0.128325	-2.52753	4.76733
	245	0.100737	-1.94929	5.46362
	246	-0.0557567	-1.42756	5.99854
	247	-0.247407	-1.02375	6.56763
	248	-0.375093	-0.582342	7.17236
	249	0.954253	-1.70222	4.54883
	250	-1.92343	1.64129	8.36255
	251	-0.515229	-0.288763	5.02563
	252	-0.755952	-0.560858	4.55933
	253	-0.998384	-0.788031	4.17993
	254	-1.09433	-0.888128	3.94238
	255	-1.11411	-0.956122	3.7644
	256	-1.11533	-0.981878	3.60229
	257	-1.00693	-0.82929	3.65894
	258	-0.211763	-0.331366	4.04883
	259	-0.901948	-0.604071	3.23779
	260	-1.09677	-0.672918	3.37012
	261	-0.947602	-0.690863	2.91089
	262	-1.0582	-0.89118	3.08179
	263	-0.723725	-0.846258	3.26196
	264	-0.263276	-0.598822	3.92603
	265	0.975249	-0.00238614	4.70776
	266	1.28433	0.335627	4.5166
	267	0.499419	-0.157415	3.63745
	268	0.257964	-0.201605	3.46729
	269	0.19937	-0.296576	3.3103
	270	0.542388	0.239191	3.34644
	271	-0.892671	-0.745672	1.97144
	272	-1.49228	-1.28901	1.4353
	273	-1.68027	-1.43073	1.26172
	274	-1.67709	-1.3902	1.33398
	275	-1.306	-1.1374	1.68286
	276	-0.946626	-0.785345	2.00488
	277	-0.466645	-0.405096	2.33643
	278	-0.426362	-0.320868	2.39014
	279	0.049468	-0.238592	2.37671
	280	0.0611867	-0.354559	2.45239
	281	0.168609	-0.574774	2.63135
	282	0.0406789	-0.523504	2.21973
	283	-0.282319	-0.525946	1.64624
	284	-1.51987	-1.43439	0.956299
	285	-1.00058	-0.925482	1.33521
	286	-0.472749	-0.642767	1.65698
	287	-0.362886	-0.519232	1.729
	288	-0.333833	-0.439642	1.73169
	289	-0.299653	-0.365423	1.70068
	290	-0.271577	-0.319769	1.64844
	291	-0.332856	-0.336615	1.55835
	292	-0.355073	-0.292303	1.52881
	293	-0.305757	-0.0510922	1.57617
	294	-0.386323	-0.642767	1.20703
	295	-0.46103	-0.26911	1.39087
	296	-0.246675	-0.194281	1.44873
	297	-0.268647	-0.197454	1.38208
	298	-0.273774	-0.158026	1.34326
	299	-0.270112	-0.136908	1.27271
	300	-0.239106	-0.145575	1.23193
	301	-0.206147	-0.148504	1.19751
	302	-0.163911	-0.0547543	1.22217
	303	-0.129487	0.0416812	1.23169
	304	-0.135102	0.069025	1.22021
	305	-0.111665	0.103327	1.23193
	306	-0.0757762	0.137751	1.23975
	307	-0.0347606	0.163874	1.21362
	308	0.0172414	0.224421	1.18872
	309	0.0221242	0.275202	1.1416
	310	0.0299367	0.299738	1.09082
	311	0.0428762	0.327082	1.04199
	312	0.0370168	0.341974	0.984619
	313	0.025298	0.339899	0.922119
	314	0.0221242	0.333429	0.892822
	315	-0.00595197	0.338068	0.852539
	316	0.00381365	0.324762	0.88208
	317	0.0668019	0.320368	0.916748
	318	-0.112886	0.361017	0.427002
	319	-0.482759	0.0834293	0.128418
	320	-0.746186	-0.253485	-1.72144
	321	0.0829152	-1.76691	1.72144
	322	1.9462	1.17791	-0.830566
	323	3.76309	-0.219305	-0.804443
	324	6.18838	0.51568	-0.686768
	325	8.47745	1.39825	-0.514893
	326	10.6474	2.32672	-0.325439
	327	12.6657	3.22515	-0.123291
	328	14.664	4.16461	0.110596
	329	16.5458	5.0357	0.352539
	330	18.3075	5.86968	0.602539
	331	20.0685	6.67632	0.855713
	332	21.672	7.54937	1.10059
	333	23.2782	8.30718	1.35376
	334	24.7685	9.03887	1.59717
	335	26.2633	9.80718	1.85889
	336	27.664	10.5623	2.11841
	337	28.9709	11.2341	2.34888
	338	30.2392	11.913	2.59058
	339	31.5087	12.572	2.81299
	340	32.6884	13.2614	3.04175
	341	33.8219	13.9326	3.28857
	342	34.9464	14.4704	3.48169
	343	36.0055	15.0407	3.68872
	344	37.0478	15.6403	3.88159
	345	38.1357	16.2216	4.11206
	346	39.1376	16.7595	4.34424
	347	40.0185	17.2498	4.56299
	348	40.9442	17.7649	4.73608
	349	41.8153	18.2564	4.90479
	350	42.7047	18.7761	5.09375
	351	43.5329	19.2551	5.30518
	352	44.2895	19.7271	5.46997
	353	45.1852	20.2056	5.59912
	354	45.9677	20.6763	5.72656
	355	46.5673	21.1763	5.896
	356	47.3454	21.5396	6.09106
	357	48.0985	21.94	6.30347
	358	48.8595	22.4067	6.51733
	359	49.6259	22.8232	6.71851
	360	50.2775	23.2566	6.89819
	361	50.9669	23.7266	7.04663
	362	51.6181	24.127	7.21143
	363	52.2274	24.4506	7.3833
	364	52.8793	24.8543	7.54175
	365	53.4501	25.2431	7.66284
	366	54.0251	25.6025	7.80347
	367	54.6132	25.9755	7.93091
	368	55.2311	26.3024	8.09253
	369	55.7733	26.6423	8.26099
	370	56.269	26.9821	8.40112
	371	56.7975	27.3285	8.5481
	372	57.2475	27.6678	8.65112
	373	57.7292	27.9803	8.78003
	374	58.2357	28.27	8.93091
	375	58.7248	28.5193	9.06787
	376	59.1623	28.8072	9.15649
	377	59.5512	29.1472	9.19751
	378	59.891	29.386	9.25415
	379	60.331	29.5735	9.38501
	380	60.7958	29.8498	9.60767
	381	64.1044	30.1896	11.4126
	382	60.3747	32.3304	10.9585
	383	61.8293	31.3998	11.6963
	384	61.0417	31.9307	11.6597
	385	60.1742	31.6158	11.6025
	386	59.1774	31.2667	11.4912
	387	58.2511	30.8826	11.3638
	388	57.2848	30.5117	11.199
	389	56.3734	30.0904	11.0598
	390	55.5109	29.6099	10.895
	391	54.6125	29.1979	10.7266
	392	53.6535	28.8073	10.5437
	393	52.7785	28.3794	10.3757
	394	51.9211	27.9362	10.168
	395	51.1125	27.5507	9.96753
	396	50.2824	27.1294	9.75781
	397	49.4269	26.7076	9.53906
	398	48.6547	26.3464	9.30835
	399	47.8214	25.9413	9.07935
	400	46.9809	25.4693	8.87866
	401	46.2414	25.0768	8.67896
	402	45.5695	24.6815	8.51099
	403	44.8019	24.3404	8.31812
	404	44.0683	23.99	8.12891
	405	43.3586	23.6589	7.90503
	406	42.725	23.2779	7.70386
	407	42.0661	22.8906	7.5144
	408	41.3871	22.5201	7.34766
	409	40.6923	22.2292	7.15942
	410	39.9753	21.899	6.9292
	411	39.2162	21.4557	6.62988
	412	38.5155	20.9676	6.3125
	413	37.7243	20.5469	5.98389
	414	37.0839	20.1142	5.75122
	415	36.4001	19.7521	5.53076
	416	35.8275	19.4677	5.3313
	417	35.5443	19.1865	5.86377
	418	35.319	19.4387	5.32544
	419	34.2902	19.0213	4.90527
	420	34.0575	18.5179	4.9375
	421	33.0585	18.4471	4.43066
	422	32.8927	17.8682	4.82495
	423	32.7162	17.8174	4.96802
	424	33.0006	17.7997	5.73389
	425	33.234	18.2805	6.05078
	426	32.6371	18.7459	5.40503
	427	31.4916	18.3375	4.84766
	428	30.9704	17.5988	4.64111
	429	30.5587	17.2889	4.6665
	430	30.0504	17.1598	3.95361
	431	28.3532	16.5812	2.87183
	432	27.5587	15.4186	2.37012
	433	27.0673	14.7209	2.20361
	434	26.7912	14.3906	2.30151
	435	26.7677	14.4456	2.51123
	436	26.8481	14.5561	2.89624
	437	26.831	14.7134	3.06201
	438	26.6491	14.7878	3.08911
	439	26.255	14.8622	2.99316
	440	26.0993	14.7159	3.14819
	441	26.0019	14.4457	3.35791
	442	25.1501	14.5715	2.19238
	443	24.1674	13.8342	1.48657
	444	23.6623	13.014	1.63452
	445	23.4743	12.9777	1.85278
	446	23.5717	12.9306	2.01904
	447	23.4164	13.0753	2.01294
	448	23.1317	13.0461	1.93286
	449	22.831	12.924	1.86768
	450	22.5419	12.7663	1.7478
	451	22.1496	12.5807	1.53687
	452	21.8788	12.399	1.45264
	453	21.8598	12.2487	1.55762
	454	20.9362	12.4217	0.943359
	455	21.0937	11.6495	1.15625
	456	20.8471	11.8993	1.12891
	457	20.4875	11.8112	1.02612
	458	20.2218	11.6346	0.924561
	459	19.9503	11.5021	0.873779
	460	19.7277	11.371	0.769287
	461	19.5063	11.231	0.695313
	462	19.2902	11.1147	0.621826
	463	19.0617	10.9999	0.546875
	464	18.7538	10.9155	0.433838
	465	18.4682	10.794	0.357178
	466	18.2477	10.688	0.287109
	467	18.0895	10.6097	0.287354
	468	17.8847	10.5445	0.180908
	469	17.5458	10.3626	-0.0534668
	470	17.2145	10.1142	-0.242432
	471	16.9484	9.89703	-0.374756
	472	16.6295	9.73187	-0.575928
	473	16.3212	9.54742	-0.750732
	474	16.1708	9.42791	-0.700928
	475	16.1259	9.35809	-0.620605
	476	16.0111	9.38275	-0.638672
	477	15.8463	9.33404	-0.592529
	478	15.7648	9.37542	-0.553711
	479	15.6593	9.40777	-0.592041
	480	15.4696	9.37286	-0.65918
	481	15.2821	9.31231	-0.749023
	482	15.0846	9.21588	-0.855225
	483	14.8932	9.12603	-0.938232
	484	14.7001	9.04278	-1.02173
	485	14.5143	8.96929	-1.10522
	486	14.3588	8.92169	-1.11328
	487	14.0949	8.88702	-1.35425
	488	13.6151	8.49505	-1.71875
	489	13.2733	8.16937	-2.04199
	490	268.804	7.66412	440.093
	491	610.963	502.066	483.401
	492	430.547	537.997	388.664
	493	384.567	464.409	348.324
	494	355.044	427.016	322.605
	495	333.542	402.819	303.287
	496	316.407	384.641	287.905
	497	302.421	370.169	275.161
	498	290.504	358.116	264.366
	499	280.282	347.931	254.92
	500	271.242	339.002	246.411

## Sheet: Figure 1H
Residue # in Ab6 Footprint	Global % Frequency	Amino Acid Identity	Global % Frequency	Amino Acid Identity	Global % Frequency	Amino Acid Identity
444	100	K
448	100	N
449	100	Y
450	100	N
452	93	L	6	Q	1	R
455	100	L
472	100	I
483	100	V
487	100	N
489	100	Y
490	100	F
493	98	R			2	Q
	WT (D614G)	B.1.1.7 (Alpha)	P.1 (Gamma)	B.1.351 (Beta)	B.1.429 (Epsilon)	B.1.617.1 (Kappa)	B.1.617.2 (Delta)	BA.1 (Omicron)	BA.2 (Omicron)
EC50	2.124	3.52	3.42	2.727	54.62	28.74	19.18	7.678	5.487

## Sheet: Figure 2C
	WT	B.1.1.7	P.1	B.1.351	B.1.429
Log Fold Dilution EC50	2.88079	2.81417	2.73385	2.24123	2.82296
	2.42888	2.03291	2.32375	1.98725	2.29016
	1.98528	1.99783	1.92269	1.41801	1.46737
	1.78277	2.37691	1.85188	0	1.95067
	1.66296	1.98609	1.57124	0	2.08043
	1.62256	1.5217	1.00282	1.40077	1.91698
	2.76134	2.90587	2.43959	2.74449	2.96632
	1.94795	1.82571	1.46546	1.58463	1.42033
	1.43122	1.21119	1.87671	2.01708	2.74615
	3.59866	3.27709	3.08403	3.57507	3.09072
	3.45676	3.4564	2.94244	2.74742	2.99644
	2.34294	2.51698	1.89296	2.04474	2.33585
	2.23952	2.42483	1.58737	1.99083	2.08664

## Sheet: Figure 2D
	WT (D614G)			B.1.17 (Alpha)			P.1 (Gamma)			B.1.351 (Beta)			B.1.429 (Epsilon)
	AUC	Log Fold Dilution		AUC	Log Fold Dilution		AUC	Log Fold Dilution		AUC	Log Fold Dilution		AUC	Log Fold Dilution
	5.28	2.88079		2.7658	2.81417		3.088	2.73385		2.761	2.24123		1.461	2.82296
	1.6255	2.42888		0.7342	2.03291		0.70726	2.32375		0.18221	1.98725		0.1655	2.29016
	0.7917	1.98528		0.29434	1.99783		0.5808	1.92269		0.13273	1.41801		0.1425	1.46737
	0.6794	1.78277		0.3841	2.37691		0.8061	1.85188		0.27581	0		0.2317	1.95067
	0.4148	1.66296		0.415	1.98609		1.1345	1.57124		1.033	0		0.4642	2.08043
	0.9579	1.62256		1.2404	1.5217		1.768	1.00282		1.5662	1.40077		0.8673	1.91698
	4.726	2.76134		2.3132	2.90587		2.831	2.43959		2.588	2.74449		0.9278	2.96632
	0.7097	1.94795		0.4126	1.82571		0.8484	1.46546		0.35121	1.58463		0.2999	1.42033
	0.3444	1.43122		0.22934	1.21119		0.7728	1.87671		0.200535	2.01708		0.1565	2.74615
	7.568	3.59866		3.197	3.27709		4.427	3.08403		3.504	3.57507		1.134	3.09072
	7.876	3.45676		5.558	3.4564		5.262	2.94244		4.404	2.74742		1.909	2.99644
	3.192	2.34294		2.4444	2.51698		2.8628	1.89296		1.7611	2.04474		0.7511	2.33585
	2.3136	2.23952		1.9226	2.42483		0.66958	1.58737		2.2027	1.99083		0.733	2.08664

## Sheet: Supplemental Fig.1 A
	nM	VH ab6				nM	VH-FC ab6
	3333	99.953	99.9456	99.9244		1250	99.9521	99.8914	99.5421
	333	99.9331	99.9594	99.9037		125	94.5429	92.5833	96.8676
	33	98.133	98.5385	96.3129		12.5	65.3594	55.7734	41.3981
	3.3	74.9374	64.9969	58.6139		1.25	16.113	28.0491	8.30441
	0.33	6.32979	11.5206	-2.69086		0.125	12.0972	19.6083	10.238
	0.001	-2.40926	-3.53567	5.94493		0.001	6.22211	-6.34606	0.123946

## Sheet: Supplemental Fig.1 B
	nM	Wild-type	B.1.351	B.1.1.7	B.1.617.2
	133.333	100	97.973
	66.6667	100	100
	33.3333	95	100
	16.6667	90	96.9595
	8.33333	80	98.9865
	4.16667	62.5	87.8378
	2.08333	37.5	77.7027
	1.04167	10	45.2703
	0.520833	10	30.0676
	0.260417	8.75	19.9324
	0.130208	0	7.77027
	0.0651042	0	10.8108
	333.333			100	68.35
	166.667			100	58.72
	83.3333			100	44.95
	41.6667			95.83	5.05
	20.8333			91.67	0.92
	10.4167			91.67	0
	5.20833			70.83	0
	2.60417			38.89	0
	1.30208			18.06	0
	0.651042			15.28	0
	0.325521			0	0
	0.16276			0	0

## Sheet: Supplemental Fig.1 C
	nM	Wild-type	B.1.351	B.1.1.7	B.1.617.2
	250	96.7742		95.7143	71.4286
	125	90.3226		94.2857	42.0168
	62.5	87.0968		77.1429	26.0504
	31.25	58.0645		70	15.9664
	15.625	29.0323		45.7143	0
	7.8125	14.5161		32.8571	0
	3.90625	0		0	0
	1.95312	0		0	0
	0.976562	0		0	0
	0.488281	0		0	0
	0.244141	0		0	0
	0.12207	0		0	0
	25		100
	12.5		91.8919
	6.25		72.6351
	3.125		60.473
	1.5625		39.1892
	0.78125		2.7027
	0.390625		0
	0.195312		0
	0.0976562		0
	0.0488281		0
	0.0244141		0
	0.012207		0

## Sheet: Supplemental Fig.1 D
	nM	WT (D614G)			B.1.1.7 (Alpha)			P.1 (Gamma)			B.1.351 (Beta)			B.1.429 (Epsilon)			B.1.617.1 (Kappa)			B.1.617.2 (Delta)
	1250	1.6604	1.4959	1.6767	1.7502	1.7552	1.692	1.5501	1.3964	1.5311	1.7951	1.6224	1.6391	0.7063	0.707	0.6876	0.5817	0.5311	0.6314	1.1135	1.0721	1.1791
	125	1.4056	1.2068	1.4426	1.6697	1.6122	1.6319	1.107	1.1669	1.1655	1.3148	1.5159	1.2196	0.2459	0.2551	0.2393	0.2542	0.2584	0.259	0.4474	0.4334	0.3866
	12.5	0.1675	0.1647	0.1656	0.1998	0.2193	0.2121	0.2497	0.2271	0.2098	0.1727	0.175	0.1672	0.0739	0.0815	0.0774	0.08	0.0844	0.0801	0.0885	0.0986	0.0967
	1.25	0.0685	0.0686	0.0767	0.0686	0.0724	0.0806	0.0735	0.0797	0.0648	0.0795	0.0695	0.0671	0.0686	0.0732	0.073	0.0816	0.0899	0.0819	0.0763	0.084	0.0792
	0.125	0.0709	0.074	0.0656	0.0757	0.0833	0.0765	0.0695	0.0622	0.0629	0.0717	0.084	0.0903	0.0702	0.0719	0.0718	0.0746	0.0895	0.0722	0.0775	0.0787	0.0807
	0.0125	0.0658	0.0713	0.0771	0.1742	0.0694	0.0652	0.0624	0.0671	0.0676	0.0753	0.0698	0.0642	0.0683	0.0772	0.0744	0.0826	0.0736	0.0706	0.0682	0.0746	0.0754
	0.00125	0.0651	0.0689	0.0698	0.068	0.0704	0.0797	0.0654	0.0691	0.0661	0.0651	0.0671	0.067	0.076	0.0735	0.0728	0.0744	0.1013	0.0784	0.0749	0.0798	0.0715
	0	0.0638	0.0625	0.072	0.075	0.0739	0.0704	0.0625	0.0723	0.0632	0.078	0.0747	0.066	0.0688	0.0664	0.0743	0.0825	0.0826	0.0774	0.0788	0.0994	0.0792

## Sheet: Supplemental Fig.3 
	ug/ml	0.2ng/ul ACE2			1ng/ul ACE2
	50	0.3419	0.3334	0.2937	0.6162	0.6561	0.8036
	5	0.7083	0.6535	0.5731	0.9975	1.0689	1.0808
	0.5	0.874	0.8042	0.7793	1.0899	1.1354	1.133
	0.05	0.7623	0.7953	0.8646	1.1607	1.1555	1.1215
	0.005	0.8161	0.7172	0.7345	1.1076	1.099	1.0928
	0.0005	0.8659	0.7445	0.7373	1.0837	1.0857	1.119
	5e-05	0.7758	0.7386	0.7518	1.1056	1.0719	1.1244
	0	0.6859	0.7134	0.7144	1.0278	1.1896	1.3185

[truncated: 12 more sheets: Supplemental Fig.5A, Supplemental Fig.5B, Supplemental Fig.8B, Supplemental Fig.8C, Supplemental Fig.9A, Supplemental Fig.9B, Supplemental Fig.9C, Supplemental Fig.9D, Supplemental Fig.10, Supplemental Fig.11A-B, Supplemental Fig.11C, Supplemental Fig.12A]
